# Supplementary material for: Development and Evaluation of a Parenting Resilience Elements Questionnaire (PREQ) Measuring Resiliency in Rearing Children with Developmental Disorders
Source: PLoS One. 2015 Dec 3;10(12):e0143946. doi: 10.1371/journal.pone.0143946 (PMC4669138; doi:10.1371/journal.pone.0143946)
Supplement: S1 File — (CSV) [file pone.0143946.s001.csv]

I know what my child is not good at.	I know what my child will do in the future.	I can figure out the reason behind my child�fs trouble.	I�fm aware of my child�fs traits.	I have better knowledge of children�fs behavior and traits than others.	I know what my child is best suited for.(e.g., school subjects, play, and jobs).	I have someone who I can talk to about child-raising.	I have someone who I can trust my child with.	I�fm worried about raising my child without anyone�fs opinion.	There is someone who helps my child when he/she is in trouble.	I have no choice but to raise my child all alone.	There are people who would help my child in the future.	I value interactions with my child.	My child makes me feel energized.	I enjoy talking to and playing with my child.	I can do anything for my child that he needs.
6	6	5	6	5	6	6	6	2	6	1	5	6	6	5	7
6	6	5	5	4	5	7	6	2	6	3	6	7	7	6	7
6	7	5	6	7	7	7	6	2	7	1	4	5	7	7	5
6	5	4	5	5	4	7	7	1	7	3	4	7	6	5	6
6	6	6	6	6	6	7	7	2	5	1	5	6	7	6	6
5	5	5	5	5	5	6	6	5	6	5	4	5	5	4	5
6	6	6	6	5	6	7	6	1	6	1	6	6	5	6	6
5	5	5	6	6	3	5	5	2	5	2	5	6	5	5	5
6	6	6	6	5	6	6	7	1	6	1	4	5	6	6	5
6	6	6	7	5	6	5	6	2	5	4	4	5	5	6	5
6	5	6	7	6	5	7	7	2	6	1	6	7	6	7	6
5	5	2	4	4	5	6	7	4	7	3	2	4	4	5	4
6	6	4	6	6	5	3	2	5	2	2	2	5	4	4	4
5	5	4	4	3	5	3	4	6	4	5	3	4	4	4	4
6	6	6	6	6	6	6	5	3	6	3	4	6	2	3	6
6	6	5	5	5	6	5	6	1	5	1	6	6	6	6	6
5	5	5	7	5	4	7	6	1	7	2	6	5	3	5	4
6	4	5	6	2	4	7	7	1	6	1	3	7	7	6	6
3	5	3	5	4	3	6	5	3	5	3	3	4	3	3	3
5	5	5	5	4	3	6	5	2	6	2	5	5	6	5	5
5	5	4	5	5	5	6	6	3	6	4	5	6	6	6	6
5	5	4	6	5	5	7	7	2	7	2	4	5	6	5	5
6	6	6	6	6	7	7	7	1	7	1	5	6	6	6	5
5	6	5	5	3	6	5	5	2	3	1	2	6	6	6	5
5	5	5	4	4	5	7	6	3	7	2	5	4	4	4	5
6	6	6	6	4	5	7	6	1	6	1	4	5	4	4	6
5	5	5	5	4	5	4	4	4	5	4	4	4	5	3	5
5	5	5	5	5	5	6	5	1	6	2	6	5	4	5	5
5	5	5	6	5	5	6	5	2	5	1	5	6	7	5	7
5	5	5	5	5	5	6	5	6	5	7	4	5	5	5	5
5	5	5	5	6	5	6	5	4	4	6	5	6	6	6	7
7	7	7	7	6	6	7	7	4	3	4	2	6	7	6	7
6	5	5	6	6	6	6	6	2	6	2	5	6	6	6	6
5	5	5	5	5	5	6	6	5	7	5	4	7	5	6	7
6	5	5	6	5	5	6	6	5	6	5	4	6	5	5	6
7	6	7	6	2	7	2	3	4	6	6	2	3	6	2	5
4	5	5	5	2	4	6	4	1	5	2	5	6	5	6	4
6	6	6	7	6	6	7	7	1	7	1	6	6	7	7	7
6	6	2	7	7	5	7	7	2	7	2	6	7	7	7	6
4	4	5	5	3	5	2	2	5	4	5	3	4	3	5	4
6	5	5	6	6	6	6	6	4	3	2	3	4	2	4	4
6	6	6	5	5	6	7	5	3	6	5	5	7	6	7	6
5	5	4	5	3	6	5	5	5	6	4	4	6	4	6	5
6	6	6	6	5	6	7	4	2	6	6	6	4	5	4	7
5	5	5	5	5	5	4	4	5	4	4	3	5	4	5	5
6	6	3	6	5	5	5	5	5	6	5	6	3	3	1	5
6	5	5	6	4	6	5	5	4	5	3	5	6	6	5	6
6	7	6	6	5	6	6	6	4	6	4	5	7	7	6	7
5	5	6	6	6	5	4	3	7	4	7	3	5	4	4	5
5	5	6	5	5	5	7	7	2	6	2	3	6	3	6	6
7	7	7	7	4	5	7	7	3	7	1	7	6	7	5	7
5	5	5	5	5	5	7	7	1	7	1	6	6	6	7	5
7	7	7	6	5	7	7	6	3	7	1	6	6	5	5	7
7	6	3	6	5	7	7	7	1	7	5	7	7	6	7	7
4	2	4	3	2	3	6	5	3	5	3	3	4	2	2	4
5	5	3	7	7	5	7	6	2	6	1	6	6	6	5	5
5	5	5	5	5	5	5	5	4	3	4	4	5	4	4	5
6	6	7	7	4	6	7	7	4	7	1	5	6	5	7	7
6	5	5	6	4	5	3	2	7	5	6	5	5	6	5	7
6	4	6	6	6	7	6	6	2	6	1	4	6	7	5	5
6	5	6	6	6	6	6	6	2	6	1	6	6	6	6	6
6	6	5	6	6	5	3	3	4	5	3	2	4	4	2	7
7	7	7	7	5	7	7	7	1	7	1	5	7	5	7	7
5	6	3	5	3	6	5	3	5	6	5	4	5	5	5	5
6	6	5	5	3	6	6	5	3	6	3	4	6	6	6	7
6	6	4	5	4	5	6	6	6	5	4	3	5	5	4	5
5	3	5	6	3	6	6	5	4	6	1	5	7	7	4	7
5	5	4	5	4	5	4	4	4	5	4	4	3	4	4	5
5	5	3	5	3	6	6	6	2	6	2	6	6	6	6	6
5	5	5	5	5	5	5	5	2	6	2	2	6	4	6	6
5	7	7	5	5	7	7	7	1	7	2	5	7	7	7	5
5	6	4	6	5	5	6	5	3	5	3	3	6	5	5	5
6	6	5	6	4	6	5	6	3	6	1	6	6	7	6	6
5	5	5	6	6	5	5	5	1	6	1	5	6	5	6	6
5	5	5	5	3	4	5	2	7	2	7	2	4	4	3	4
6	6	1	5	1	7	7	5	3	5	6	6	3	6	2	3
5	5	5	5	3	5	5	5	3	3	1	5	6	5	6	7
5	5	5	5	4	4	6	6	3	6	3	5	5	5	5	5
5	6	5	6	5	5	5	5	4	5	4	2	5	6	5	6
6	4	5	6	4	6	6	5	4	6	1	4	6	6	6	6
6	7	7	6	5	7	7	6	1	6	1	6	7	5	7	6
5	5	5	5	4	5	5	4	4	6	1	6	5	5	5	3
6	4	5	4	3	6	7	2	3	5	7	6	5	5	5	6
2	3	5	6	3	6	7	7	1	5	1	2	7	7	7	5
7	7	6	5	7	1	6	5	3	6	4	4	1	1	1	1
7	7	6	7	5	7	3	4	7	3	5	1	6	4	5	5
5	5	3	7	5	5	5	4	5	4	1	2	4	4	4	4
6	5	5	5	5	5	7	6	1	7	1	4	5	5	5	4
5	5	5	5	4	5	7	6	1	7	2	3	6	6	7	6
6	6	4	7	4	6	7	6	5	7	6	7	5	5	3	5
5	5	5	6	3	6	6	5	3	5	2	4	6	6	6	5
6	6	6	6	5	5	5	3	3	4	1	1	5	6	6	4
5	6	5	5	5	5	6	6	1	6	1	5	5	5	5	6
5	5	4	6	5	5	6	6	2	6	2	1	7	7	5	6
5	5	6	5	4	5	5	3	5	3	5	3	5	5	5	5
5	5	5	5	5	5	5	5	4	5	2	5	6	6	5	6
6	6	6	5	3	5	6	6	2	5	3	5	6	7	6	6
6	6	7	6	6	5	6	5	3	3	5	4	4	3	4	4
6	6	5	6	5	6	2	3	6	6	7	5	4	4	6	5
6	6	5	6	5	5	7	7	3	6	1	5	6	6	5	5
5	5	4	5	4	5	7	7	3	7	2	5	5	6	5	4
6	6	4	6	5	6	6	5	5	4	3	2	6	6	4	6
5	5	5	5	4	4	5	3	5	4	4	4	5	3	3	5
4	6	3	5	3	5	4	2	4	5	4	4	4	4	3	4
6	5	5	6	6	7	7	6	1	6	2	5	5	5	6	5
5	5	5	5	4	3	5	4	5	5	3	4	4	3	3	5
5	5	5	5	4	5	6	5	6	5	1	3	6	7	7	6
6	6	5	6	5	5	6	6	5	6	5	5	5	5	5	6
5	5	5	6	5	5	5	5	3	5	3	4	6	5	5	5
5	5	4	3	2	4	1	2	6	3	5	1	5	5	4	5
6	6	6	7	6	6	7	7	4	7	5	4	6	7	6	6
6	6	5	5	4	5	5	5	6	4	4	3	6	6	5	5
5	6	5	6	5	4	7	6	1	7	1	5	5	3	4	6
5	5	4	5	4	5	5	5	1	5	2	5	5	5	5	5
4	6	5	4	3	3	6	4	5	6	4	4	4	5	4	5
6	5	5	6	6	6	7	7	1	7	1	6	6	7	6	5
5	5	5	5	5	5	7	3	3	4	3	4	5	4	5	6
6	4	5	5	4	5	6	6	4	5	3	4	6	6	6	5
5	6	6	6	5	6	7	5	1	5	1	4	6	7	6	5
6	6	6	6	6	5	7	6	5	7	6	5	7	6	7	6
6	4	3	5	4	4	6	6	2	6	2	5	6	5	5	5
5	4	3	5	6	4	7	6	1	7	1	4	5	5	4	5
5	4	4	6	4	2	7	6	1	3	1	4	3	4	4	5
5	5	5	5	4	6	4	5	5	6	4	5	4	5	5	3
5	5	5	6	3	6	6	4	2	6	1	4	5	5	5	6
5	5	4	4	4	3	3	3	3	3	1	3	5	3	4	4
6	6	5	6	4	6	6	5	2	5	1	5	5	6	6	5
5	5	5	6	5	5	7	6	4	7	2	5	4	4	5	5
7	7	6	7	6	6	7	7	2	7	4	1	6	6	6	6
6	5	6	6	6	6	6	6	1	7	1	6	6	6	6	6
5	5	5	5	5	5	6	5	1	5	2	4	5	7	3	5
4	5	5	5	4	5	5	5	2	5	3	5	5	5	4	4
5	5	6	6	5	3	6	6	2	7	1	5	5	5	3	5
6	5	6	5	6	7	6	5	1	5	1	4	6	6	5	5
4	4	3	5	1	2	7	6	6	6	1	2	7	7	3	5
5	5	4	3	4	4	5	4	5	5	3	4	4	4	3	5
6	6	5	6	6	5	7	7	4	6	1	6	5	5	5	5
5	5	5	6	4	5	7	5	2	7	1	2	5	5	6	5
5	5	5	5	3	5	7	7	2	6	1	4	5	7	6	6
7	7	5	7	3	7	3	3	3	6	1	3	7	7	7	7
5	4	5	5	4	5	5	4	7	5	5	4	5	5	4	6
6	6	5	5	6	6	6	6	5	6	4	6	5	5	4	5
5	5	5	5	4	3	3	4	5	2	5	2	5	4	4	3
5	4	5	5	3	6	5	5	5	5	2	5	6	6	5	5
6	6	5	5	5	6	6	6	2	6	2	4	5	6	6	6
6	5	5	5	4	6	5	4	4	4	4	3	6	5	5	5
6	6	4	4	3	1	3	7	5	7	1	5	4	4	2	3
4	5	3	3	3	2	5	2	7	3	3	6	4	4	4	3
5	5	4	5	4	4	7	6	2	7	5	7	5	7	4	4
6	5	6	7	4	7	7	6	4	7	3	5	7	6	7	7
5	5	5	5	3	6	3	5	4	6	3	4	5	4	5	4
5	4	3	5	4	5	6	6	1	4	1	5	5	5	4	4
7	7	6	6	5	6	3	5	5	2	3	3	6	7	6	7
6	6	6	6	5	5	6	5	2	6	1	5	6	6	5	6
5	5	6	5	4	5	5	5	3	6	2	5	5	7	5	6
4	4	4	5	4	6	5	6	4	6	3	4	5	6	6	4
5	5	5	5	6	3	3	4	6	5	3	2	6	5	5	6
6	6	6	6	5	5	4	2	2	4	2	2	5	4	5	5
6	6	5	5	2	2	4	4	3	6	1	4	4	3	4	6
2	6	3	4	2	4	1	1	7	2	7	1	7	3	2	7
6	6	5	6	3	4	6	6	1	6	4	4	7	6	6	6
5	5	6	6	2	6	6	4	3	6	1	4	5	6	5	5
5	5	4	5	4	5	5	5	4	5	2	5	4	4	5	5
5	5	5	5	3	5	4	2	5	5	4	3	7	5	5	6
6	5	5	5	4	7	5	4	4	2	2	1	5	4	4	4
5	4	3	5	1	2	3	5	6	4	5	5	6	7	6	4
6	7	6	6	5	6	5	5	3	6	1	5	6	7	6	7
5	5	6	5	6	5	6	4	4	5	3	4	6	4	5	5
7	7	7	7	7	5	5	7	6	7	1	1	7	7	7	7
6	6	3	4	4	2	4	4	4	4	4	1	4	4	4	4
6	5	5	6	6	6	7	7	1	7	1	6	7	7	7	7
6	6	5	6	5	5	7	7	1	7	1	6	6	7	6	6
4	5	4	6	5	4	7	6	3	7	3	5	6	7	5	6
5	4	4	5	4	4	5	4	5	4	5	3	5	5	5	4
5	4	5	5	4	6	6	6	2	6	2	5	6	5	4	5
5	5	5	5	3	5	6	3	4	3	4	5	3	3	3	2
6	6	4	6	4	5	6	6	5	7	2	4	6	4	6	6
5	4	6	7	6	7	6	4	3	6	2	6	6	7	5	7
4	4	4	5	2	4	2	5	7	6	3	4	3	6	4	6
6	6	5	6	5	7	6	6	5	6	1	4	6	2	6	4
5	5	5	5	5	5	6	6	2	6	1	5	6	5	5	7
5	5	5	5	3	5	2	3	3	5	2	3	7	5	5	6
6	5	5	5	5	3	5	5	3	5	3	4	3	3	3	4
5	5	5	6	4	6	7	7	2	7	3	6	5	4	5	5
5	5	5	6	5	6	2	3	3	1	4	2	5	3	4	4
5	5	5	5	4	5	6	6	4	6	4	5	6	5	6	3
5	5	5	5	4	5	3	4	5	5	5	5	5	6	6	5
5	5	5	5	4	5	6	6	1	6	1	5	4	4	4	5
5	5	5	5	4	5	6	4	3	4	5	4	5	6	5	6
5	6	5	5	5	6	3	5	7	3	7	4	7	5	7	6
5	3	5	4	3	4	6	5	1	6	1	4	5	5	5	5
6	6	6	5	5	5	6	5	6	6	7	1	6	7	6	5
6	6	5	6	3	3	5	7	1	2	2	5	5	3	3	5
6	5	5	6	3	5	6	5	1	6	1	5	6	5	6	6
6	6	6	5	4	5	7	7	4	6	1	5	5	6	5	6
5	5	6	6	5	7	6	6	1	6	1	5	5	5	5	4
6	5	5	5	5	6	7	6	1	6	1	5	5	3	5	5
6	5	6	5	4	7	5	7	3	5	1	4	7	6	6	5
6	6	6	6	4	6	5	4	4	1	1	1	4	5	4	4
5	5	4	5	3	5	3	4	6	4	5	4	6	7	5	6
1	2	2	2	3	2	7	7	2	7	1	7	4	5	4	4
7	6	5	7	4	6	5	5	2	5	1	4	6	6	7	6
3	3	4	4	3	3	5	4	3	5	4	3	3	3	3	4
5	5	5	5	4	4	5	4	5	3	5	4	5	5	5	5
3	5	6	6	4	5	6	5	2	6	2	4	5	4	6	5
5	4	4	4	4	4	6	5	3	6	2	3	4	5	4	6
6	6	5	6	5	5	7	5	3	6	3	3	5	7	5	5
6	6	4	6	6	6	6	2	2	6	3	4	5	5	5	6
5	5	4	4	4	5	6	5	3	6	2	2	6	4	6	5
7	5	6	6	7	7	7	7	1	6	1	5	5	7	7	5
6	6	6	6	6	6	7	7	1	7	1	6	7	7	6	7
6	5	5	6	4	5	7	6	2	4	4	4	6	7	5	6
5	5	5	6	4	5	7	7	2	6	1	5	6	6	6	5
5	5	3	6	5	5	6	4	2	6	2	5	5	5	5	6
6	6	6	7	5	6	5	4	2	4	3	4	6	5	6	5
6	6	6	6	6	6	6	6	1	6	1	4	6	5	4	5
6	5	7	6	6	6	7	6	3	6	1	6	6	6	6	6
4	4	4	3	4	5	5	2	4	2	2	2	5	4	4	5
6	6	5	7	5	5	4	5	2	5	6	2	6	5	6	4
6	5	6	5	3	5	6	5	4	6	2	4	6	6	6	6
7	7	6	6	5	6	6	7	2	6	1	6	6	6	6	7
6	3	4	5	5	4	6	5	2	4	1	5	4	4	2	4
6	4	6	6	5	5	5	6	5	6	4	4	3	5	3	6
4	4	4	4	3	4	5	5	6	5	2	4	5	4	5	4
7	7	5	7	5	4	7	7	1	7	5	5	7	7	6	5
5	5	6	5	4	4	5	4	1	4	2	4	5	5	4	5
6	6	5	6	3	6	3	5	3	3	3	5	5	6	6	5
6	6	5	6	5	4	6	5	2	6	3	4	6	5	5	6
5	5	4	5	4	5	6	5	2	6	2	3	5	5	5	4
5	5	5	3	2	1	5	5	4	5	2	1	3	3	3	3
5	6	3	5	5	5	6	5	2	6	2	4	6	5	5	5
2	3	3	5	2	4	6	5	3	6	2	4	4	6	6	6
6	6	5	5	6	5	3	2	7	5	5	2	7	7	3	4
5	5	5	5	5	6	5	3	3	3	3	4	7	3	6	5
5	4	5	6	4	3	7	4	2	6	1	5	7	5	5	5
6	6	5	5	5	5	7	6	1	6	1	5	5	5	5	4
4	4	6	6	4	6	4	4	4	6	4	4	4	4	5	6
7	6	7	7	6	6	7	6	2	7	1	6	6	6	5	5
6	6	6	6	5	5	6	6	2	3	6	6	5	6	6	5
7	6	7	7	6	7	7	7	1	7	1	7	4	4	4	3
6	5	5	6	4	5	6	5	1	6	1	3	6	7	6	6
5	6	5	6	6	5	6	6	5	5	3	4	4	3	4	5
5	5	5	5	4	4	6	7	4	5	3	3	7	4	4	4
6	5	5	6	5	5	7	5	4	6	3	6	6	7	5	5
4	5	4	5	5	5	5	4	4	4	2	4	6	6	5	5
5	6	6	7	7	5	7	6	5	7	4	1	5	4	5	6
6	6	5	5	5	5	7	7	1	7	1	6	6	7	5	5
5	5	5	5	4	3	5	3	4	4	4	4	4	3	4	5
5	3	3	5	4	2	5	2	6	4	5	2	5	6	5	6
6	6	5	6	4	6	5	5	5	5	2	5	7	7	6	6
5	5	6	5	5	6	6	5	4	5	4	4	6	6	6	7
5	7	5	3	3	5	5	6	3	4	5	3	3	6	4	3
6	7	5	5	5	4	7	6	4	6	1	4	5	7	5	5
6	5	5	6	5	5	5	4	6	4	4	4	5	5	5	3
4	4	4	4	6	2	5	5	5	2	6	2	4	2	5	5
5	5	2	5	3	3	6	6	1	6	4	5	5	5	3	3
5	5	5	5	4	6	5	5	5	5	2	2	5	3	3	5
6	6	3	6	4	5	7	5	5	6	3	3	6	6	7	7
5	5	6	5	4	5	7	7	1	7	1	6	7	7	7	6
6	6	6	6	5	6	7	6	1	6	1	3	6	7	6	7
5	4	3	5	5	4	4	5	5	5	3	5	5	6	5	6
6	6	5	6	4	6	6	6	2	6	2	6	5	5	6	4
6	5	5	6	6	5	6	5	5	5	4	2	7	5	6	7
6	6	6	6	5	6	5	5	3	7	6	6	7	6	6	7
5	5	4	5	4	6	5	5	4	5	2	4	6	5	6	5
5	4	4	5	2	1	5	5	4	6	4	2	5	4	5	7
6	7	5	5	6	5	7	6	1	6	1	5	6	6	5	5
5	5	4	4	5	5	5	5	5	6	5	5	4	6	5	4
5	7	5	5	4	5	7	7	1	6	3	4	6	5	5	4
6	5	5	5	6	5	3	3	6	5	5	4	6	5	5	5
6	6	6	6	4	6	6	5	3	6	3	3	7	7	7	7
4	4	4	6	3	6	6	2	4	2	4	4	6	6	6	6
7	6	7	7	7	6	6	7	1	7	1	6	7	7	6	7
6	6	5	7	5	5	7	7	5	5	2	4	5	5	4	6
5	6	5	6	6	6	2	1	6	2	7	2	5	2	2	5
7	7	7	7	4	6	6	6	1	6	4	7	4	3	4	6
5	7	5	5	4	6	1	1	7	1	7	2	7	3	6	5
6	5	7	6	5	6	7	7	1	7	4	6	6	6	6	6
6	6	5	6	5	5	3	5	5	6	1	5	6	6	5	6
4	5	5	6	5	6	7	7	1	7	1	7	6	6	7	5
5	5	4	5	5	5	5	6	3	6	3	3	6	6	6	7
5	5	5	5	5	5	6	6	5	6	2	3	5	4	2	5
6	6	6	6	6	5	7	6	1	6	3	4	7	7	5	5
5	6	5	7	5	6	5	5	7	6	2	4	6	7	7	7
5	5	5	5	4	5	5	5	3	5	3	4	5	5	5	6
6	6	6	6	6	5	7	7	1	7	2	6	5	6	6	5
6	4	6	5	4	4	5	6	3	1	2	5	6	6	6	7
6	6	6	5	5	6	7	6	2	6	1	5	6	7	7	5
5	5	4	4	5	4	5	6	2	6	1	5	6	7	7	5
6	7	6	7	5	6	7	7	1	7	2	4	6	7	6	6
6	6	5	6	4	5	6	6	1	5	1	5	6	7	6	4
4	4	4	3	4	4	3	6	4	5	4	2	4	6	5	5
5	5	5	6	4	5	5	5	4	5	4	5	6	5	5	6
6	3	5	5	4	6	6	6	3	5	5	4	5	6	6	5
5	5	5	6	4	6	7	6	2	7	1	5	5	6	6	6
6	5	5	6	3	6	3	5	3	6	3	4	5	6	5	5
6	6	5	6	5	6	6	6	2	6	3	4	5	7	6	5
5	5	5	7	4	5	5	6	1	4	1	5	6	5	7	6
6	6	5	6	4	5	6	6	3	6	2	3	6	7	6	6
6	6	4	6	6	6	6	6	4	5	3	3	4	4	4	5
5	5	4	5	2	5	7	6	2	5	2	6	5	6	4	5
6	5	5	5	4	5	5	5	2	5	2	5	5	3	4	6
6	7	7	6	4	5	6	5	1	6	1	4	5	5	5	5
5	5	5	5	4	6	5	5	4	7	3	4	5	6	6	6
5	5	5	5	4	6	6	6	4	6	4	5	5	6	5	6
7	7	6	7	6	7	5	5	4	1	7	3	7	7	7	6
4	5	5	6	6	6	5	5	5	6	3	4	6	7	6	7
5	4	5	5	5	5	5	4	2	5	2	4	5	3	4	4
6	6	6	7	4	5	3	4	7	1	5	1	4	4	5	4
6	6	5	5	4	5	4	4	5	5	5	3	7	7	6	5
6	5	5	5	4	5	6	5	5	6	2	5	5	5	5	4
5	5	5	5	5	5	6	6	2	7	2	6	6	6	5	6
5	5	4	5	4	4	6	5	3	5	3	3	5	4	4	5
6	6	4	6	4	6	6	6	1	6	1	6	6	5	6	6
6	6	6	7	7	5	7	6	1	7	1	4	7	6	6	6
5	6	5	6	5	6	7	6	2	5	1	5	6	6	6	5
7	6	6	6	4	6	1	1	6	2	6	1	6	6	6	6
4	4	3	4	4	4	5	5	4	5	5	4	6	6	6	6
7	7	6	6	5	6	6	6	3	6	2	4	7	7	4	7
6	2	5	6	3	7	6	3	5	6	6	5	5	6	6	7
5	4	6	6	5	5	5	5	4	6	1	4	5	4	5	5
5	5	5	5	5	6	7	6	3	1	7	2	5	5	5	5
6	5	5	6	5	6	7	7	5	7	2	7	7	7	6	7
6	6	6	6	6	6	2	2	2	6	5	5	6	6	6	7
7	7	7	7	7	7	5	6	2	5	1	5	6	6	5	6
6	5	6	6	5	5	3	4	7	4	7	1	6	7	6	7
5	5	5	6	3	6	5	3	7	5	7	2	3	5	2	4
4	4	6	5	4	4	4	4	5	4	2	4	6	6	6	5
5	6	5	5	4	5	5	5	6	6	4	5	4	5	4	4
5	4	6	6	4	5	5	4	4	4	4	3	6	6	6	7
6	6	5	5	5	5	5	5	5	7	4	5	7	7	7	7
5	4	5	5	3	5	6	6	4	5	2	4	5	6	5	6
6	6	4	5	7	6	6	6	1	6	2	7	7	7	7	7
5	5	5	5	3	4	5	3	7	6	5	4	5	4	5	5
6	6	5	5	5	5	6	6	1	5	1	5	5	6	6	5
5	5	5	5	5	5	6	5	5	6	3	6	5	5	5	5
4	5	4	6	6	5	6	5	5	6	5	4	6	6	6	6
5	4	5	6	4	5	6	5	3	5	3	3	6	5	6	4
6	6	6	6	6	6	7	6	2	6	2	6	7	7	7	7
5	5	4	5	3	5	6	5	5	5	3	3	5	5	5	4
7	7	6	7	3	7	4	4	5	4	4	1	6	6	6	4
6	6	6	6	6	5	7	7	4	5	5	4	5	5	6	5
6	5	4	6	4	4	6	5	4	6	4	4	6	7	5	6
5	5	2	3	5	5	5	4	6	5	4	4	4	6	4	3
6	6	6	6	4	6	6	6	2	6	1	4	6	6	6	6
5	5	5	5	4	5	2	2	7	3	7	1	6	4	5	4
5	5	6	6	4	5	5	4	3	4	4	5	6	4	4	6
6	6	5	6	5	5	5	4	3	6	2	4	6	5	5	6
6	6	6	6	6	6	6	6	1	5	1	5	6	6	6	6
3	3	3	3	4	3	6	5	5	3	1	5	5	4	3	7
5	6	6	6	4	6	7	5	1	5	1	4	5	6	5	5
5	5	4	6	4	5	6	7	2	7	1	6	7	5	5	5
6	5	5	6	5	6	6	5	5	6	1	3	6	6	6	6
5	4	5	5	3	5	7	5	4	6	1	6	6	6	6	6
5	5	4	5	5	6	5	4	4	2	7	3	6	6	5	6
5	5	5	6	5	5	5	5	3	4	3	4	5	5	5	6
6	6	4	5	4	5	6	6	4	7	7	4	7	7	5	7
5	7	6	6	5	4	6	7	1	6	1	4	7	7	7	5
3	1	1	5	2	3	6	5	7	3	5	2	5	7	4	4
5	5	5	5	5	5	6	6	2	6	2	4	4	5	5	5
5	5	5	5	5	5	5	5	5	6	1	3	5	4	4	5
4	4	3	3	3	3	5	4	3	5	4	4	4	3	5	5
5	5	4	5	4	5	6	5	2	6	2	4	6	6	5	5
