# Supplementary material for: Development and Evaluation of a Parenting Resilience Elements Questionnaire (PREQ) Measuring Resiliency in Rearing Children with Developmental Disorders
Source: PLoS One. 2015 Dec 3;10(12):e0143946. doi: 10.1371/journal.pone.0143946 (PMC4669138; doi:10.1371/journal.pone.0143946)
Supplement: S2 File — (CSV) [file pone.0143946.s002.csv]

PS	CES-D	GHQ	SDQ	knowledge of the child�fs characteristics	perceived social supports	positive perception of parenting
44	9	0	13	29	31	24
27	9	0	10	27	30	27
23	7	0	17	31	33	24
34	5	0	14	24	33	24
33	11	1	20	30	32	25
31	21	7	13	25	24	19
32	5	0	7	30	33	23
40	1	0	10	30	33	22
25	11	0	14	31	26	21
47	13	3	13	29	33	26
39	9	0	15	21	29	17
47	10	0	14	27	16	17
37	26	10	14	23	16	16
19	15	0	16	30	27	17
36	2	0	16	28	30	24
36	11	1	12	26	33	17
52	9	0	16	25	34	26
54	26	11	18	19	26	13
42	22	6	15	23	29	21
11	6	0	13	24	27	24
33	5	1	15	25	33	21
53	22	10	14	31	35	23
55	40	10	9	24	31	17
35	12	0	11	29	33	19
50	10	0	20	25	21	17
45	9	3	14	25	30	19
67	24	1	22	25	19	20
17	4	0	13	25	21	25
37	32	5	16	34	25	26
46	10	2	11	28	30	24
27	41	11	4	25	25	25
50	7	0	16	27	24	22
53	18	1	12	33	17	16
23	3	0	10	23	28	21
36	7	3	20	26	33	27
43	30	10	13	23	14	16
52	12	2	17	28	25	14
39	21	4	9	25	23	21
54	14	3	15	30	25	20
28	9	2	16	25	19	19
28	16	0	19	26	22	12
32	13	9	13	28	24	23
47	21	0	16	31	26	27
52	33	12	27	27	13	18
37	8	0	18	26	32	21
56	5	0	11	33	33	25
31	7	0	9	25	35	24
51	5	0	13	34	32	23
45	5	0	25	29	31	27
51	35	9	29	16	26	12
31	19	2	14	25	32	22
42	29	8	28	25	21	18
19	3	0	20	29	31	23
23	1	0	15	29	31	24
54	30	7	27	28	20	17
35	13	1	17	35	35	26
50	12	1	14	28	27	25
28	39	3	17	26	23	19
47	4	0	10	25	28	25
42	8	0	8	24	21	16
37	3	0	15	24	30	24
34	9	1	20	25	28	22
13	10	3	16	31	34	26
53	14	2	21	26	26	21
42	2	0	15	29	29	25
26	13	0	11	26	30	23
50	24	5	14	24	11	15
43	15	1	15	25	24	14
31	8	5	15	25	25	24
32	25	0	20	24	28	20
38	10	0	9	27	23	22
40	9	0	5	27	28	24
27	1	0	10	33	33	25
42	4	0	10	25	26	18
43	25	10	15	25	20	21
61	26	10	24	22	33	26
70	43	12	21	26	26	4
36	11	5	13	34	14	20
51	47	11	20	25	23	16
32	12	1	17	25	33	25
32	12	0	16	29	25	18
28	7	0	6	29	24	21
44	8	0	10	26	32	21
39	3	0	11	25	30	25
54	8	3	11	26	17	20
32	14	2	23	25	25	23
30	3	0	6	28	28	25
50	38	8	22	30	22	15
44	23	7	21	29	14	19
45	6	0	14	28	32	22
38	2	0	15	24	32	20
15	17	2	11	24	19	16
61	22	2	19	23	19	15
57	3	0	5	29	32	21
44	12	1	13	25	25	26
32	3	0	16	28	24	21
37	16	4	13	26	25	21
24	16	1	10	31	28	25
45	29	10	20	27	20	22
42	5	0	13	26	34	18
58	27	1	16	22	23	18
36	10	0	15	28	35	24
54	7	0	16	25	24	20
48	1	0	8	29	31	24
23	37	11	15	29	25	26
43	9	0	20	21	34	19
50	30	5	18	21	30	16
41	40	7	19	26	22	17
35	7	0	14	27	29	21
47	13	0	19	21	21	16
25	11	0	12	29	29	22
51	15	6	5	26	30	18
46	8	0	15	33	31	24
31	5	0	7	24	26	18
39	27	9	6	25	32	18
39	5	0	22	29	30	22
50	26	2	20	18	28	22
56	37	11	15	21	22	16
60	29	10	19	28	31	20
35	20	3	13	26	32	21
53	13	0	12	25	33	24
34	17	2	14	33	24	28
33	38	11	15	24	18	20
39	14	6	12	25	24	22
30	7	0	18	28	30	23
51	16	0	17	27	21	21
58	34	0	21	21	27	13
47	23	4	19	17	16	15
48	11	0	14	23	29	20
36	13	0	17	31	29	27
33	6	0	4	22	30	18
33	5	0	14	32	18	26
60	34	9	10	23	19	22
48	8	0	17	29	22	19
42	22	8	14	24	26	17
57	40	11	16	19	6	19
58	14	0	8	28	28	21
45	24	9	18	24	25	18
23	12	1	15	25	18	23
44	14	1	19	28	21	17
36	24	2	7	19	17	23
27	12	0	18	31	28	26
34	10	1	16	26	24	20
11	6	0	18	33	28	28
32	9	0	21	21	20	16
32	10	0	9	28	35	25
42	19	5	11	23	30	24
46	10	0	13	22	19	19
54	11	4	21	25	30	20
48	23	3	15	25	20	11
46	13	3	15	27	28	22
35	9	0	15	29	27	25
51	15	0	5	21	19	19
23	12	4	15	30	28	18
46	7	0	7	25	31	23
31	23	2	21	25	21	23
47	28	0	12	24	25	13
56	33	7	19	27	32	19
53	5	1	23	27	15	16
45	16	0	8	25	26	20
46	25	3	8	25	18	22
44	3	0	16	25	32	17
41	3	0	11	25	22	22
30	19	0	8	27	13	25
54	11	0	9	21	31	20
42	45	11	19	28	20	24
45	9	0	10	26	27	16
33	5	0	14	27	31	23
40	7	0	9	28	31	22
58	13	0	10	29	32	19
30	23	1	17	27	33	18
33	1	0	9	29	29	24
41	20	5	5	30	21	17
34	19	5	15	24	16	24
57	12	0	15	9	34	17
45	10	1	20	31	28	25
35	25	5	21	24	18	20
38	8	0	16	25	29	20
39	8	0	12	21	28	19
21	10	1	17	28	28	22
40	20	3	17	23	28	21
23	7	0	12	31	34	24
44	3	0	10	30	35	27
18	19	6	5	27	27	24
25	0	0	29	26	33	23
37	10	0	14	31	24	22
39	23	1	20	30	32	20
50	4	0	18	30	31	24
37	6	0	10	20	19	18
30	20	5	14	29	22	21
52	0	2	9	27	27	24
42	0	0	5	32	32	25
41	8	3	8	22	28	14
48	10	0	7	27	24	17
68	34	10	15	20	23	18
29	10	0	11	30	31	25
16	11	0	6	25	26	19
28	14	1	10	29	21	22
42	7	0	16	27	28	22
50	5	3	12	24	29	19
59	8	3	13	19	25	12
42	2	3	23	17	28	22
46	12	4	14	26	21	21
36	5	0	6	27	33	19
36	18	0	10	26	22	19
34	20	4	23	33	33	22
34	5	2	12	29	23	22
50	11	0	10	34	35	15
51	7	0	19	27	25	16
39	8	0	23	24	27	19
49	27	9	9	27	27	23
29	7	1	15	23	23	22
19	8	0	6	29	27	20
41	4	0	3	27	35	23
44	20	7	10	23	20	16
52	13	1	16	18	16	22
21	8	0	14	29	24	26
30	11	0	6	27	24	25
47	6	0	10	27	30	22
42	32	7	22	18	17	16
39	21	6	16	20	29	16
37	27	2	18	26	24	16
42	14	2	11	26	26	26
37	2	0	13	26	35	27
23	4	0	11	30	33	26
43	17	3	15	21	22	22
43	12	4	4	29	30	20
43	33	11	24	27	23	25
34	17	3	8	25	25	22
43	7	0	11	19	24	21
39	9	0	9	27	32	20
56	29	5	12	26	16	21
43	12	1	16	24	18	24
33	1	0	5	33	34	27
57	13	3	13	29	28	20
42	20	5	24	28	8	14
51	9	0	16	34	29	17
45	43	12	17	28	5	21
30	12	0	8	30	32	24
48	13	1	22	28	24	23
35	6	0	16	26	35	24
46	10	0	17	24	27	25
38	6	1	11	25	27	16
21	8	1	20	29	31	24
53	15	2	15	29	23	27
36	11	1	13	25	25	21
32	0	0	11	29	34	22
47	20	8	20	22	25	20
29	19	0	19	25	23	25
30	17	0	10	29	32	25
36	6	5	17	32	34	25
30	5	0	13	26	23	22
21	8	0	19	27	33	23
42	4	3	9	28	24	21
50	2	0	8	29	29	23
34	5	0	7	27	29	24
39	9	0	8	28	29	25
40	23	9	14	28	26	17
45	5	0	15	24	30	20
43	12	7	17	26	27	18
41	5	0	20	31	31	20
40	9	2	28	26	26	23
34	10	0	25	26	26	22
51	34	11	17	34	16	27
21	17	7	13	26	24	26
40	17	3	10	24	26	16
49	14	0	13	30	12	17
34	20	6	19	27	19	25
33	6	1	9	26	26	19
43	11	0	14	25	31	23
50	6	0	22	23	26	18
20	1	0	4	28	32	23
28	9	0	9	30	34	25
38	7	0	6	28	31	23
55	20	6	18	31	8	24
44	30	6	20	19	22	24
59	3	1	20	26	20	24
26	11	0	3	26	27	19
49	10	0	16	26	20	20
37	1	2	12	28	30	27
29	42	12	10	30	19	25
35	10	8	14	28	13	26
42	14	6	5	23	21	23
63	29	10	18	26	22	17
34	18	0	17	27	24	28
39	8	0	12	24	27	22
28	4	0	14	27	31	28
58	42	11	16	24	18	19
42	12	0	22	27	31	22
66	10	1	6	25	25	20
48	35	9	23	24	23	24
17	7	0	10	30	31	28
61	19	1	9	24	24	19
40	13	1	6	34	19	22
36	9	0	8	29	26	21
58	18	3	16	20	20	17
43	8	0	17	30	31	24
34	15	2	17	25	9	19
32	10	0	16	30	31	24
57	29	6	18	15	24	19
26	8	0	10	29	31	21
32	27	5	10	25	33	22
42	10	0	17	28	27	24
42	5	1	6	24	29	24
32	21	8	16	25	16	23
31	2	0	10	26	24	21
59	22	6	23	26	24	26
20	11	1	13	28	33	26
42	22	7	10	13	18	20
48	11	2	10	25	30	19
51	17	1	26	25	26	18
32	26	10	8	17	23	17
33	3	0	8	24	29	22
